# Supplementary material for: In silico design of a multi-epitope vaccine against Mycobacterium avium subspecies paratuberculosis
Source: Front Immunol. 2025 Jan 28;16:1505313. doi: 10.3389/fimmu.2025.1505313 (PMC11810964; doi:10.3389/fimmu.2025.1505313)
Supplement: Supplementary file 1 [file Table1.xlsx]

## Sheet: Genomes date
Assembly Accession	Assembly Name	Organism Name	Organism Infraspecific Names Breed	Organism Infraspecific Names Strain	Organism Infraspecific Names Cultivar	Organism Infraspecific Names Ecotype	Organism Infraspecific Names Isolate	Organism Infraspecific Names Sex	Annotation Name	Assembly Level	Assembly Release Date	WGS project accession	Assembly Stats Number of Scaffolds
GCA_003957335.1	ASM395733v1	Mycobacterium avium subsp. paratuberculosis		Telford					NCBI Prokaryotic Genome Annotation Pipeline (PGAP)	Complete Genome	2018-12-20		1
GCA_026689315.1	ASM2668931v1	Mycobacterium avium subsp. paratuberculosis		LN20					NCBI Prokaryotic Genome Annotation Pipeline (PGAP)	Complete Genome	2022-12-06		1
GCA_013357385.1	ASM1335738v1	Mycobacterium avium subsp. paratuberculosis		DSM 44135					Annotation submitted by Leibniz Institute DSMZ	Complete Genome	2020-06-17		1
GCA_003815815.1	ASM381581v1	Mycobacterium avium subsp. paratuberculosis		MAPK_JB16/15					NCBI Prokaryotic Genome Annotation Pipeline (PGAP)	Complete Genome	2018-11-25		1
GCA_003816035.1	ASM381603v1	Mycobacterium avium subsp. paratuberculosis		MAPK_JJ1/13					NCBI Prokaryotic Genome Annotation Pipeline (PGAP)	Complete Genome	2018-11-25		1
GCA_003713025.1	ASM371302v1	Mycobacterium avium subsp. paratuberculosis		MAPK_CN7/15					NCBI Prokaryotic Genome Annotation Pipeline (PGAP)	Complete Genome	2018-11-06		1
GCA_003815795.1	ASM381579v1	Mycobacterium avium subsp. paratuberculosis		MAPK_CN4/13					NCBI Prokaryotic Genome Annotation Pipeline (PGAP)	Complete Genome	2018-11-25		1
GCA_016749935.1	ASM1674993v1	Mycobacterium avium subsp. paratuberculosis		42-13-1					NCBI Prokaryotic Genome Annotation Pipeline (PGAP)	Complete Genome	2021-01-25		1
GCA_002208705.2	ASM220870v2	Mycobacterium avium subsp. paratuberculosis		FDAARGOS_305					NCBI Prokaryotic Genome Annotation Pipeline (PGAP)	Complete Genome	2018-03-02		1
GCA_003713045.1	ASM371304v1	Mycobacterium avium subsp. paratuberculosis		MAPK_CN9/15					NCBI Prokaryotic Genome Annotation Pipeline (PGAP)	Complete Genome	2018-11-06		1
GCA_001653355.1	ASM165335v1	Mycobacterium avium subsp. paratuberculosis		MAP/TANUVAS/TN/India/2008					NCBI Prokaryotic Genome Annotation Pipeline (PGAP)	Complete Genome	2016-05-27		1
GCA_000835265.1	ASM83526v1	Mycobacterium avium subsp. paratuberculosis		E93					NCBI Prokaryotic Genome Annotation Pipeline (PGAP)	Complete Genome	2015-02-10		1
GCA_000007865.1	ASM786v1	Mycobacterium avium subsp. paratuberculosis K-10		K-10					Annotation submitted by Univ. Minnesota	Complete Genome	2004-01-30		1
GCA_025665475.1	ASM2566547v1	Mycobacterium avium subsp. paratuberculosis K-10		K-10					NCBI Prokaryotic Genome Annotation Pipeline (PGAP)	Complete Genome	2022-10-12		1
GCA_000219085.3	ASM21908v3	Mycobacterium avium subsp. paratuberculosis S397		S397					NCBI Prokaryotic Genome Annotation Pipeline (PGAP)	Complete Genome	2020-12-10		1
GCA_000390085.1	ASM39008v1	Mycobacterium avium subsp. paratuberculosis MAP4		MAP4					Annotation submitted by Penn State University	Complete Genome	2013-05-09		1
GCA_002211525.1	ASM221152v1	Mycobacterium avium subsp. paratuberculosis		JII-1961					NCBI Prokaryotic Genome Annotation Pipeline (PGAP)	Chromosome	2017-06-30		1
GCA_000240525.2	ASM24052v2	Mycobacterium avium subsp. paratuberculosis ATCC 19698		ATCC 19698						Contig	2011-12-29	AGAR01
GCA_021696875.1	ASM2169687v1	Mycobacterium avium subsp. paratuberculosis		MAP-Gt-9					NCBI Prokaryotic Genome Annotation Pipeline (PGAP)	Scaffold	2022-01-28	JAHWGM01	52
GCA_001855445.1	ASM185544v1	Mycobacterium avium subsp. paratuberculosis		NL 95B					NCBI Prokaryotic Genome Annotation Pipeline (PGAP)	Contig	2016-10-27	LGSB01
GCA_001855375.1	ASM185537v1	Mycobacterium avium subsp. paratuberculosis		NL 96E					NCBI Prokaryotic Genome Annotation Pipeline (PGAP)	Contig	2016-10-27	LGSD01
GCA_001855365.1	ASM185536v1	Mycobacterium avium subsp. paratuberculosis		NL 93B					NCBI Prokaryotic Genome Annotation Pipeline (PGAP)	Contig	2016-10-27	LGRZ01
GCA_001855435.1	ASM185543v1	Mycobacterium avium subsp. paratuberculosis		NL 95A					NCBI Prokaryotic Genome Annotation Pipeline (PGAP)	Contig	2016-10-27	LGSA01
GCA_014762955.1	ASM1476295v1	Mycobacterium avium subsp. paratuberculosis		Map L80					NCBI Prokaryotic Genome Annotation Pipeline (PGAP)	Contig	2020-09-25	JACDOU01
GCA_014762965.1	ASM1476296v1	Mycobacterium avium subsp. paratuberculosis		Map 907-K32					NCBI Prokaryotic Genome Annotation Pipeline (PGAP)	Contig	2020-09-25	JACDOV01
GCA_001855355.1	ASM185535v1	Mycobacterium avium subsp. paratuberculosis		NL 89C					NCBI Prokaryotic Genome Annotation Pipeline (PGAP)	Contig	2016-10-27	LGRY01
GCA_001855455.1	ASM185545v1	Mycobacterium avium subsp. paratuberculosis		NL 95E					NCBI Prokaryotic Genome Annotation Pipeline (PGAP)	Contig	2016-10-27	LGSC01
GCA_001904595.1	ASM190459v1	Mycobacterium avium subsp. paratuberculosis		2015WD-2						Scaffold	2016-12-14	LKUT01	240
GCA_001904575.1	ASM190457v1	Mycobacterium avium subsp. paratuberculosis		2015WD-1						Scaffold	2016-12-14	LKUS01	259
GCA_000240425.2	ASM24042v2	Mycobacterium avium subsp. paratuberculosis 4B		4B						Contig	2011-12-29	AGAM01
GCA_000240465.2	ASM24046v2	Mycobacterium avium subsp. paratuberculosis Env 210		Env 210						Contig	2011-12-29	AGAO01
GCA_000240445.2	ASM24044v2	Mycobacterium avium subsp. paratuberculosis DT 3		DT 3						Contig	2011-12-29	AGAN01
GCA_000218155.2	ASM21815v2	Mycobacterium avium subsp. paratuberculosis Pt164		Pt164						Contig	2011-06-13	AFPI01
GCA_000215815.2	ASM21581v2	Mycobacterium avium subsp. paratuberculosis CLIJ644		CLIJ644						Contig	2011-06-06	AFNR01
GCA_000218035.2	ASM21803v2	Mycobacterium avium subsp. paratuberculosis Pt139		Pt139						Contig	2011-06-13	AFPC01
GCA_000218055.2	ASM21805v2	Mycobacterium avium subsp. paratuberculosis Pt144		Pt144						Contig	2011-06-13	AFPD01
GCA_000218075.2	ASM21807v2	Mycobacterium avium subsp. paratuberculosis Pt145		Pt145						Contig	2011-06-13	AFPE01
GCA_000240385.2	ASM24038v2	Mycobacterium avium subsp. paratuberculosis 1281		1281						Contig	2011-12-29	AGAK01
GCA_000216015.2	ASM21601v2	Mycobacterium avium subsp. paratuberculosis CLIJ623		CLIJ623						Contig	2011-06-07	AFHX01
GCA_000218095.2	ASM21809v2	Mycobacterium avium subsp. paratuberculosis Pt146		Pt146						Contig	2011-06-13	AFPF01
GCA_000218135.2	ASM21813v2	Mycobacterium avium subsp. paratuberculosis Pt155		Pt155						Contig	2011-06-13	AFPH01
GCA_000240405.2	ASM24040v2	Mycobacterium avium subsp. paratuberculosis JTC 1285		JTC 1285						Contig	2011-12-29	AGAL01
GCA_000215835.2	ASM21583v2	Mycobacterium avium subsp. paratuberculosis CLIJ361		CLIJ361						Contig	2011-06-06	AFNS01
GCA_002232005.2	ASM223200v2	Mycobacterium avium subsp. paratuberculosis		JIII-386					NCBI Prokaryotic Genome Annotation Pipeline (PGAP)	Complete Genome	2021-01-06		1
GCA_909128855.2	ASM90912885v2	Mycobacterium avium subsp. paratuberculosis		PICSAR142			16-5512_3		NCBI Prokaryotic Genome Annotation Pipeline (PGAP)	Complete Genome	2022-02-08		1
GCA_909129595.2	ASM90912959v2	Mycobacterium avium subsp. paratuberculosis		PICSAR51			14-20315_1		NCBI Prokaryotic Genome Annotation Pipeline (PGAP)	Complete Genome	2022-02-08		1
GCA_909129705.2	ASM90912970v2	Mycobacterium avium subsp. paratuberculosis		PICSAR68			15-9556_3		NCBI Prokaryotic Genome Annotation Pipeline (PGAP)	Complete Genome	2022-02-08		1
GCA_909129805.2	ASM90912980v2	Mycobacterium avium subsp. paratuberculosis		PICSAR77			15-11127_1		NCBI Prokaryotic Genome Annotation Pipeline (PGAP)	Complete Genome	2022-02-08		1
GCA_000835225.1	ASM83522v1	Mycobacterium avium subsp. paratuberculosis		E1					NCBI Prokaryotic Genome Annotation Pipeline (PGAP)	Complete Genome	2015-02-10		1
GCA_002180005.1	ASM218000v1	Mycobacterium avium subsp. paratuberculosis		A3					Annotation submitted by Instituto Nacional de Investigacao Agraria e Veterinaria, IP (INIAV, IP).	Contig	2017-06-08	MWQD01
GCA_002174295.1	ASM217429v1	Mycobacterium avium subsp. paratuberculosis		C4A4					Annotation submitted by Instituto Nacional de Investigacao Agraria e Veterinaria, IP (INIAV, IP).	Contig	2017-06-06	MWPB01
GCA_910593945.1	PICSAR216 - Combined SPAdes assembly - April 2021	Mycobacterium avium subsp. paratuberculosis					17-2950_2		Annotation submitted by INRA Tours	Contig	2021-07-13	CAJVAU01
GCA_909128835.1	PICSAR131 - Combined SPAdes assembly - April 2021	Mycobacterium avium subsp. paratuberculosis					16-4650_2		Annotation submitted by INRA Tours	Contig	2021-07-13	CAJSNU01
GCA_910593905.1	PICSAR218 - Combined SPAdes assembly - April 2021	Mycobacterium avium subsp. paratuberculosis					17-3119_1		Annotation submitted by INRA Tours	Contig	2021-07-13	CAJVAV01
GCA_909128945.1	PICSAR140 - Combined SPAdes assembly - April 2021	Mycobacterium avium subsp. paratuberculosis					16-5400_5		Annotation submitted by INRA Tours	Contig	2021-07-13	CAJSNW01
GCA_909129335.1	PICSAR23 - Combined SPAdes assembly - April 2021	Mycobacterium avium subsp. paratuberculosis					14-12119_2		Annotation submitted by INRA Tours	Contig	2021-07-13	CAJSPH01
GCA_909129745.1	PICSAR70 - Combined SPAdes assembly - April 2021	Mycobacterium avium subsp. paratuberculosis					15-10782_2		Annotation submitted by INRA Tours	Contig	2021-07-13	CAJSRA01
GCA_909128875.1	PICSAR135 - Combined SPAdes assembly - April 2021	Mycobacterium avium subsp. paratuberculosis					16-5094_1		Annotation submitted by INRA Tours	Contig	2021-07-13	CAJSNR01
GCA_909129105.1	PICSAR204 - Combined SPAdes assembly - April 2021	Mycobacterium avium subsp. paratuberculosis					17-2306_2		Annotation submitted by INRA Tours	Contig	2021-07-13	CAJSOV01
GCA_909128725.1	PICSAR124B - Combined SPAdes assembly - April 2021	Mycobacterium avium subsp. paratuberculosis					16-3666_2		Annotation submitted by INRA Tours	Contig	2021-07-13	CAJSNA01
GCA_909128775.1	PICSAR126 - Combined SPAdes assembly - April 2021	Mycobacterium avium subsp. paratuberculosis					16-3894_1		Annotation submitted by INRA Tours	Contig	2021-07-13	CAJSNH01
GCA_909128995.1	PICSAR168B - Combined SPAdes assembly - April 2021	Mycobacterium avium subsp. paratuberculosis					16-10097_1		Annotation submitted by INRA Tours	Contig	2021-07-13	CAJSOB01
GCA_909129315.1	PICSAR250 - Combined SPAdes assembly - April 2021	Mycobacterium avium subsp. paratuberculosis					17-8701_1		Annotation submitted by INRA Tours	Contig	2021-07-13	CAJSPI01
GCA_909129485.1	PICSAR3 - Combined SPAdes assembly - April 2021	Mycobacterium avium subsp. paratuberculosis					14-10155_2		Annotation submitted by INRA Tours	Contig	2021-07-13	CAJSPZ01
GCA_909129925.1	PICSAR200 - Combined SPAdes assembly - April 2021	Mycobacterium avium subsp. paratuberculosis					17-2162_2		Annotation submitted by INRA Tours	Contig	2021-07-13	CAJSRW01
GCA_909129825.1	PICSAR9 - Combined SPAdes assembly - April 2021	Mycobacterium avium subsp. paratuberculosis					14-10596_3		Annotation submitted by INRA Tours	Contig	2021-07-13	CAJSRI01
GCA_909129845.1	PICSAR98 - Combined SPAdes assembly - April 2021	Mycobacterium avium subsp. paratuberculosis					15-19180_2		Annotation submitted by INRA Tours	Contig	2021-07-13	CAJSRL01
GCA_909129125.1	PICSAR197 - Combined SPAdes assembly - April 2021	Mycobacterium avium subsp. paratuberculosis					17-2099_6		Annotation submitted by INRA Tours	Contig	2021-07-13	CAJSOO01
GCA_909129255.1	PICSAR211 - Combined SPAdes assembly - April 2021	Mycobacterium avium subsp. paratuberculosis					17-2779_1		Annotation submitted by INRA Tours	Contig	2021-07-13	CAJSPB01
GCA_909129725.1	PICSAR76 - Combined SPAdes assembly - April 2021	Mycobacterium avium subsp. paratuberculosis					15-11050_1		Annotation submitted by INRA Tours	Contig	2021-07-13	CAJSQW01
GCA_909128795.1	PICSAR13 - Combined SPAdes assembly - April 2021	Mycobacterium avium subsp. paratuberculosis					14-10600_4		Annotation submitted by INRA Tours	Contig	2021-07-13	CAJSNJ01
GCA_909129915.1	PICSAR213 - Combined SPAdes assembly - April 2021	Mycobacterium avium subsp. paratuberculosis					17-3070_3		Annotation submitted by INRA Tours	Contig	2021-07-13	CAJSRR01
GCA_909129045.1	PICSAR180 - Combined SPAdes assembly - April 2021	Mycobacterium avium subsp. paratuberculosis					17-1804_1		Annotation submitted by INRA Tours	Contig	2021-07-13	CAJSOG01
GCA_909128805.1	PICSAR148 - Combined SPAdes assembly - April 2021	Mycobacterium avium subsp. paratuberculosis					16-6653_1		Annotation submitted by INRA Tours	Contig	2021-07-13	CAJSNM01
GCA_909129975.1	PICSAR236 - Combined SPAdes assembly - April 2021	Mycobacterium avium subsp. paratuberculosis					17-5647_1		Annotation submitted by INRA Tours	Contig	2021-07-13	CAJSRS01
GCA_909129235.1	PICSAR22 - Combined SPAdes assembly - April 2021	Mycobacterium avium subsp. paratuberculosis					14-11512_4		Annotation submitted by INRA Tours	Contig	2021-07-13	CAJSPF01
GCA_909128745.1	PICSAR100 - Combined SPAdes assembly - April 2021	Mycobacterium avium subsp. paratuberculosis					15-19180_4		Annotation submitted by INRA Tours	Contig	2021-07-13	CAJSMZ01
GCA_909129295.1	PICSAR24 - Combined SPAdes assembly - April 2021	Mycobacterium avium subsp. paratuberculosis					14-12119_4		Annotation submitted by INRA Tours	Contig	2021-07-13	CAJSPK01
GCA_909129185.1	PICSAR2 - Combined SPAdes assembly - April 2021	Mycobacterium avium subsp. paratuberculosis					14-10155_1		Annotation submitted by INRA Tours	Contig	2021-07-13	CAJSOW01
GCA_909129415.1	PICSAR253 - Combined SPAdes assembly - April 2021	Mycobacterium avium subsp. paratuberculosis					18-3771_1		Annotation submitted by INRA Tours	Contig	2021-07-13	CAJSPT01
GCA_909129135.1	PICSAR205 - Combined SPAdes assembly - April 2021	Mycobacterium avium subsp. paratuberculosis					17-2307_1		Annotation submitted by INRA Tours	Contig	2021-07-13	CAJSOP01
GCA_909128985.1	PICSAR168 - Combined SPAdes assembly - April 2021	Mycobacterium avium subsp. paratuberculosis					16-10097_1		Annotation submitted by INRA Tours	Contig	2021-07-13	CAJSNZ01
GCA_909129565.1	PICSAR43 - Combined SPAdes assembly - April 2021	Mycobacterium avium subsp. paratuberculosis					14-18019_3		Annotation submitted by INRA Tours	Contig	2021-07-13	CAJSQC01
GCA_909129075.1	PICSAR172 - Combined SPAdes assembly - April 2021	Mycobacterium avium subsp. paratuberculosis					16-10732_3		Annotation submitted by INRA Tours	Contig	2021-07-13	CAJSOE01
GCA_909129165.1	PICSAR198 - Combined SPAdes assembly - April 2021	Mycobacterium avium subsp. paratuberculosis					17-2098_1		Annotation submitted by INRA Tours	Contig	2021-07-13	CAJSON01
GCA_909129475.1	PICSAR30 - Combined SPAdes assembly - April 2021	Mycobacterium avium subsp. paratuberculosis					14-15494_1		Annotation submitted by INRA Tours	Contig	2021-07-13	CAJSQA01
GCA_909129275.1	PICSAR208 - Combined SPAdes assembly - April 2021	Mycobacterium avium subsp. paratuberculosis					17-2555_2		Annotation submitted by INRA Tours	Contig	2021-07-13	CAJSPD01
GCA_909129145.1	PICSAR206 - Combined SPAdes assembly - April 2021	Mycobacterium avium subsp. paratuberculosis					17-2467_1		Annotation submitted by INRA Tours	Contig	2021-07-13	CAJSOT01
GCA_909129365.1	PICSAR232 - Combined SPAdes assembly - April 2021	Mycobacterium avium subsp. paratuberculosis					17-4252_3		Annotation submitted by INRA Tours	Contig	2021-07-13	CAJSPO01
GCA_909129605.1	PICSAR52 - Combined SPAdes assembly - April 2021	Mycobacterium avium subsp. paratuberculosis					14-20315_2		Annotation submitted by INRA Tours	Contig	2021-07-13	CAJSQM01
GCA_909129935.1	PICSAR144 - Combined SPAdes assembly - April 2021	Mycobacterium avium subsp. paratuberculosis					16-6072_6		Annotation submitted by INRA Tours	Contig	2021-07-13	CAJSRU01
GCA_909129445.1	PICSAR255 - Combined SPAdes assembly - April 2021	Mycobacterium avium subsp. paratuberculosis					18-3771_3		Annotation submitted by INRA Tours	Contig	2021-07-13	CAJSPW01
GCA_909129095.1	PICSAR196 - Combined SPAdes assembly - April 2021	Mycobacterium avium subsp. paratuberculosis					17-2099_5		Annotation submitted by INRA Tours	Contig	2021-07-13	CAJSOS01
GCA_909128785.1	PICSAR124 - Combined SPAdes assembly - April 2021	Mycobacterium avium subsp. paratuberculosis					16-3666_2		Annotation submitted by INRA Tours	Contig	2021-07-13	CAJSNI01
GCA_909129555.1	PICSAR47 - Combined SPAdes assembly - April 2021	Mycobacterium avium subsp. paratuberculosis					14-20017_2		Annotation submitted by INRA Tours	Contig	2021-07-13	CAJSQD01
GCA_909129215.1	PICSAR21 - Combined SPAdes assembly - April 2021	Mycobacterium avium subsp. paratuberculosis					14-11512_3		Annotation submitted by INRA Tours	Contig	2021-07-13	CAJSPA01
GCA_909129665.1	PICSAR63 - Combined SPAdes assembly - April 2021	Mycobacterium avium subsp. paratuberculosis					15-8733_1		Annotation submitted by INRA Tours	Contig	2021-07-13	CAJSQS01
GCA_909128935.1	PICSAR141 - Combined SPAdes assembly - April 2021	Mycobacterium avium subsp. paratuberculosis					16-5512_2		Annotation submitted by INRA Tours	Contig	2021-07-13	CAJSNX01
GCA_909128865.1	PICSAR154 - Combined SPAdes assembly - April 2021	Mycobacterium avium subsp. paratuberculosis					16-6259_1		Annotation submitted by INRA Tours	Contig	2021-07-13	CAJSNL01
GCA_909129425.1	PICSAR254 - Combined SPAdes assembly - April 2021	Mycobacterium avium subsp. paratuberculosis					18-3771_2		Annotation submitted by INRA Tours	Contig	2021-07-13	CAJSPV01
GCA_909129005.1	PICSAR189 - Combined SPAdes assembly - April 2021	Mycobacterium avium subsp. paratuberculosis					17-1962_4		Annotation submitted by INRA Tours	Contig	2021-07-13	CAJSOL01
GCA_909129525.1	PICSAR4 - Combined SPAdes assembly - April 2021	Mycobacterium avium subsp. paratuberculosis					14-10155_5		Annotation submitted by INRA Tours	Contig	2021-07-13	CAJSQE01
GCA_909129345.1	PICSAR248 - Combined SPAdes assembly - April 2021	Mycobacterium avium subsp. paratuberculosis					18-3235_2		Annotation submitted by INRA Tours	Contig	2021-07-13	CAJSPJ01
GCA_910593585.1	PICSAR201 - Combined SPAdes assembly - April 2021	Mycobacterium avium subsp. paratuberculosis					17-2162_5		Annotation submitted by INRA Tours	Contig	2021-07-13	CAJVAW01
GCA_909129635.1	PICSAR56 - Combined SPAdes assembly - April 2021	Mycobacterium avium subsp. paratuberculosis					15-3680_2		Annotation submitted by INRA Tours	Contig	2021-07-13	CAJSQP01
GCA_909128905.1	PICSAR147 - Combined SPAdes assembly - April 2021	Mycobacterium avium subsp. paratuberculosis					16-6470_4		Annotation submitted by INRA Tours	Contig	2021-07-13	CAJSNO01
GCA_909128735.1	PICSAR103 - Combined SPAdes assembly - April 2021	Mycobacterium avium subsp. paratuberculosis					16-2662_1		Annotation submitted by INRA Tours	Contig	2021-07-13	CAJSMU01
GCA_909129115.1	PICSAR191 - Combined SPAdes assembly - April 2021	Mycobacterium avium subsp. paratuberculosis					17-1963_1		Annotation submitted by INRA Tours	Contig	2021-07-13	CAJSOR01
GCA_909129755.1	PICSAR74 - Combined SPAdes assembly - April 2021	Mycobacterium avium subsp. paratuberculosis					15-11049_3		Annotation submitted by INRA Tours	Contig	2021-07-13	CAJSRB01
GCA_909128755.1	PICSAR1 - Combined SPAdes assembly - April 2021	Mycobacterium avium subsp. paratuberculosis					14-9456_1		Annotation submitted by INRA Tours	Contig	2021-07-13	CAJSNF01
GCA_909128965.1	PICSAR160 - Combined SPAdes assembly - April 2021	Mycobacterium avium subsp. paratuberculosis					16-8152_9		Annotation submitted by INRA Tours	Contig	2021-07-13	CAJSOD01
GCA_909129035.1	PICSAR184 - Combined SPAdes assembly - April 2021	Mycobacterium avium subsp. paratuberculosis					17-1960_2		Annotation submitted by INRA Tours	Contig	2021-07-13	CAJSOJ01
GCA_909129905.1	PICSAR87 - Combined SPAdes assembly - April 2021	Mycobacterium avium subsp. paratuberculosis					15-14264_1		Annotation submitted by INRA Tours	Contig	2021-07-13	CAJSRQ01
GCA_909129765.1	PICSAR75 - Combined SPAdes assembly - April 2021	Mycobacterium avium subsp. paratuberculosis					15-11049_4		Annotation submitted by INRA Tours	Contig	2021-07-13	CAJSRD01
GCA_909129965.1	PICSAR171 - Combined SPAdes assembly - April 2021	Mycobacterium avium subsp. paratuberculosis					16-10732_1		Annotation submitted by INRA Tours	Contig	2021-07-13	CAJSRX01
GCA_909129625.1	PICSAR58 - Combined SPAdes assembly - April 2021	Mycobacterium avium subsp. paratuberculosis					15-5870_1		Annotation submitted by INRA Tours	Contig	2021-07-13	CAJSQO01
GCA_909129155.1	PICSAR202 - Combined SPAdes assembly - April 2021	Mycobacterium avium subsp. paratuberculosis					17-2162_6		Annotation submitted by INRA Tours	Contig	2021-07-13	CAJSOX01
GCA_909129195.1	PICSAR19 - Combined SPAdes assembly - April 2021	Mycobacterium avium subsp. paratuberculosis					14-11511_1		Annotation submitted by INRA Tours	Contig	2021-07-13	CAJSOQ01
GCA_909128895.1	PICSAR16 - Combined SPAdes assembly - April 2021	Mycobacterium avium subsp. paratuberculosis					14-11449_4		Annotation submitted by INRA Tours	Contig	2021-07-13	CAJSNK01
GCA_909129855.1	PICSAR94 - Combined SPAdes assembly - April 2021	Mycobacterium avium subsp. paratuberculosis					15-17174_1		Annotation submitted by INRA Tours	Contig	2021-07-13	CAJSRK01
GCA_911528495.1	PICSAR210 - Combined SPAdes assembly - April 2021	Mycobacterium avium subsp. paratuberculosis					17-2679_2		Annotation submitted by INRA Tours	Contig	2021-07-22	CAJVRD01
GCA_909129515.1	PICSAR36 - Combined SPAdes assembly - April 2021	Mycobacterium avium subsp. paratuberculosis					14-17202_2		Annotation submitted by INRA Tours	Contig	2021-07-13	CAJSQH01
GCA_909128915.1	PICSAR145 - Combined SPAdes assembly - April 2021	Mycobacterium avium subsp. paratuberculosis					16-6364_1		Annotation submitted by INRA Tours	Contig	2021-07-13	CAJSNV01
GCA_909129775.1	PICSAR73 - Combined SPAdes assembly - April 2021	Mycobacterium avium subsp. paratuberculosis					15-11049_1		Annotation submitted by INRA Tours	Contig	2021-07-13	CAJSQY01
GCA_909129835.1	PICSAR85 - Combined SPAdes assembly - April 2021	Mycobacterium avium subsp. paratuberculosis					15-13814_1		Annotation submitted by INRA Tours	Contig	2021-07-13	CAJSRJ01
GCA_909129385.1	PICSAR238 - Combined SPAdes assembly - April 2021	Mycobacterium avium subsp. paratuberculosis					17-2306 _1		Annotation submitted by INRA Tours	Contig	2021-07-13	CAJSPP01
GCA_909128625.1	PICSAR117 - Combined SPAdes assembly - April 2021	Mycobacterium avium subsp. paratuberculosis					16-3665_7		Annotation submitted by INRA Tours	Contig	2021-07-13	CAJSMT01
GCA_909128815.1	PICSAR132 - Combined SPAdes assembly - April 2021	Mycobacterium avium subsp. paratuberculosis					16-4651_1		Annotation submitted by INRA Tours	Contig	2021-07-13	CAJSNQ01
GCA_909128885.1	PICSAR157 - Combined SPAdes assembly - April 2021	Mycobacterium avium subsp. paratuberculosis					16-8152_3		Annotation submitted by INRA Tours	Contig	2021-07-13	CAJSNN01
GCA_909128635.1	PICSAR113 - Combined SPAdes assembly - April 2021	Mycobacterium avium subsp. paratuberculosis					16-3665_2		Annotation submitted by INRA Tours	Contig	2021-07-13	CAJSNG01
GCA_909129505.1	PICSAR49 - Combined SPAdes assembly - April 2021	Mycobacterium avium subsp. paratuberculosis					14-17669_1		Annotation submitted by INRA Tours	Contig	2021-07-13	CAJSQF01
GCA_909129225.1	PICSAR209 - Combined SPAdes assembly - April 2021	Mycobacterium avium subsp. paratuberculosis					17-2679_1		Annotation submitted by INRA Tours	Contig	2021-07-13	CAJSPG01
GCA_909129355.1	PICSAR240 - Combined SPAdes assembly - April 2021	Mycobacterium avium subsp. paratuberculosis					17-2099_7		Annotation submitted by INRA Tours	Contig	2021-07-13	CAJSPN01
GCA_909129535.1	PICSAR46 - Combined SPAdes assembly - April 2021	Mycobacterium avium subsp. paratuberculosis					14-20017_1		Annotation submitted by INRA Tours	Contig	2021-07-13	CAJSQI01
GCA_909129245.1	PICSAR222 - Combined SPAdes assembly - April 2021	Mycobacterium avium subsp. paratuberculosis					17-3538_1		Annotation submitted by INRA Tours	Contig	2021-07-13	CAJSPE01
GCA_910593775.1	PICSAR136 - Combined SPAdes assembly - April 2021	Mycobacterium avium subsp. paratuberculosis					16-5400_1		Annotation submitted by INRA Tours	Contig	2021-07-13	CAJVAR01
GCA_909129645.1	PICSAR61 - Combined SPAdes assembly - April 2021	Mycobacterium avium subsp. paratuberculosis					15-8732_1		Annotation submitted by INRA Tours	Contig	2021-07-13	CAJSQR01
GCA_909129715.1	PICSAR72 - Combined SPAdes assembly - April 2021	Mycobacterium avium subsp. paratuberculosis					15-10909_1		Annotation submitted by INRA Tours	Contig	2021-07-13	CAJSRC01
GCA_909129085.1	PICSAR179 - Combined SPAdes assembly - April 2021	Mycobacterium avium subsp. paratuberculosis					17-1711_1		Annotation submitted by INRA Tours	Contig	2021-07-14	CAJSOK01
GCA_909129785.1	PICSAR81 - Combined SPAdes assembly - April 2021	Mycobacterium avium subsp. paratuberculosis					15-11928_2		Annotation submitted by INRA Tours	Contig	2021-07-14	CAJSRH01
GCA_909129325.1	PICSAR246 - Combined SPAdes assembly - April 2021	Mycobacterium avium subsp. paratuberculosis					18-3716_1		Annotation submitted by INRA Tours	Contig	2021-07-13	CAJSPR01
GCA_909129455.1	PICSAR28 - Combined SPAdes assembly - April 2021	Mycobacterium avium subsp. paratuberculosis					14-14080_5		Annotation submitted by INRA Tours	Contig	2021-07-13	CAJSPX01
GCA_909129675.1	PICSAR64 - Combined SPAdes assembly - April 2021	Mycobacterium avium subsp. paratuberculosis					15-8734_1		Annotation submitted by INRA Tours	Contig	2021-07-13	CAJSQT01
GCA_909129065.1	PICSAR178 - Combined SPAdes assembly - April 2021	Mycobacterium avium subsp. paratuberculosis					17-1549_1		Annotation submitted by INRA Tours	Contig	2021-07-13	CAJSOH01
GCA_909129175.1	PICSAR192 - Combined SPAdes assembly - April 2021	Mycobacterium avium subsp. paratuberculosis					17-1964_1		Annotation submitted by INRA Tours	Contig	2021-07-13	CAJSOU01
GCA_909128645.1	PICSAR106 - Combined SPAdes assembly - April 2021	Mycobacterium avium subsp. paratuberculosis					16-3161_1		Annotation submitted by INRA Tours	Contig	2021-07-13	CAJSNC01
GCA_909129615.1	PICSAR53 - Combined SPAdes assembly - April 2021	Mycobacterium avium subsp. paratuberculosis					14-20315_3		Annotation submitted by INRA Tours	Contig	2021-07-13	CAJSQN01
GCA_909129375.1	PICSAR249 - Combined SPAdes assembly - April 2021	Mycobacterium avium subsp. paratuberculosis					18-3235_4		Annotation submitted by INRA Tours	Contig	2021-07-13	CAJSPL01
GCA_909129405.1	PICSAR252 - Combined SPAdes assembly - April 2021	Mycobacterium avium subsp. paratuberculosis					17-8701_3		Annotation submitted by INRA Tours	Contig	2021-07-14	CAJSPS01
GCA_909128715.1	PICSAR120 - Combined SPAdes assembly - April 2021	Mycobacterium avium subsp. paratuberculosis					16-3665_11		Annotation submitted by INRA Tours	Contig	2021-07-14	CAJSMX01
GCA_909129545.1	PICSAR38 - Combined SPAdes assembly - April 2021	Mycobacterium avium subsp. paratuberculosis					14-17202_4		Annotation submitted by INRA Tours	Contig	2021-07-13	CAJSQB01
GCA_909129655.1	PICSAR6 - Combined SPAdes assembly - April 2021	Mycobacterium avium subsp. paratuberculosis					14-10155_10		Annotation submitted by INRA Tours	Contig	2021-07-14	CAJSQQ01
GCA_909128685.1	PICSAR110 - Combined SPAdes assembly - April 2021	Mycobacterium avium subsp. paratuberculosis					16-3563_1		Annotation submitted by INRA Tours	Contig	2021-07-13	CAJSMS01
GCA_909128665.1	PICSAR111 - Combined SPAdes assembly - April 2021	Mycobacterium avium subsp. paratuberculosis					16-3563_2		Annotation submitted by INRA Tours	Contig	2021-07-13	CAJSNE01
GCA_909129265.1	PICSAR214 - Combined SPAdes assembly - April 2021	Mycobacterium avium subsp. paratuberculosis					17-3071_1		Annotation submitted by INRA Tours	Contig	2021-07-13	CAJSPC01
GCA_909128825.1	PICSAR143 - Combined SPAdes assembly - April 2021	Mycobacterium avium subsp. paratuberculosis					16-6072_5		Annotation submitted by INRA Tours	Contig	2021-07-13	CAJSNT01
GCA_909129435.1	PICSAR29 - Combined SPAdes assembly - April 2021	Mycobacterium avium subsp. paratuberculosis					14-14080_6		Annotation submitted by INRA Tours	Contig	2021-07-13	CAJSPU01
GCA_909128695.1	PICSAR107 - Combined SPAdes assembly - April 2021	Mycobacterium avium subsp. paratuberculosis					16-3410_1		Annotation submitted by INRA Tours	Contig	2021-07-14	CAJSMV01
GCA_909129815.1	PICSAR78 - Combined SPAdes assembly - April 2021	Mycobacterium avium subsp. paratuberculosis					15-11127_2		Annotation submitted by INRA Tours	Contig	2021-07-14	CAJSRG01
GCA_910593605.1	PICSAR215 - Combined SPAdes assembly - April 2021	Mycobacterium avium subsp. paratuberculosis					17-2950_1		Annotation submitted by INRA Tours	Contig	2021-07-13	CAJVAT01
GCA_909129015.1	PICSAR182 - Combined SPAdes assembly - April 2021	Mycobacterium avium subsp. paratuberculosis					17-1864_2		Annotation submitted by INRA Tours	Contig	2021-07-14	CAJSOF01
GCA_909130005.1	PICSAR190 - Combined SPAdes assembly - April 2021	Mycobacterium avium subsp. paratuberculosis					17-1962_5		Annotation submitted by INRA Tours	Contig	2021-07-14	CAJSRT01
GCA_909128615.1	PICSAR118 - Combined SPAdes assembly - April 2021	Mycobacterium avium subsp. paratuberculosis					16-3665_8		Annotation submitted by INRA Tours	Contig	2021-07-14	CAJSNB01
GCA_909128675.1	PICSAR104 - Combined SPAdes assembly - April 2021	Mycobacterium avium subsp. paratuberculosis					16-2662_2		Annotation submitted by INRA Tours	Contig	2021-07-14	CAJSND01
GCA_909128655.1	PICSAR119 - Combined SPAdes assembly - April 2021	Mycobacterium avium subsp. paratuberculosis					16-3665_10		Annotation submitted by INRA Tours	Contig	2021-07-13	CAJSMW01
GCA_909128765.1	PICSAR11 - Combined SPAdes assembly - April 2021	Mycobacterium avium subsp. paratuberculosis					14-10596_5		Annotation submitted by INRA Tours	Contig	2021-07-14	CAJSMY01
GCA_909129865.1	PICSAR42 - Combined SPAdes assembly - April 2021	Mycobacterium avium subsp. paratuberculosis					14-17669_1		Annotation submitted by INRA Tours	Contig	2021-07-14	CAJSRM01
GCA_909129795.1	PICSAR8 - Combined SPAdes assembly - April 2021	Mycobacterium avium subsp. paratuberculosis					14-10596_2		Annotation submitted by INRA Tours	Contig	2021-07-13	CAJSRE01
GCA_909128955.1	PICSAR162 - Combined SPAdes assembly - April 2021	Mycobacterium avium subsp. paratuberculosis					16-8479_1		Annotation submitted by INRA Tours	Contig	2021-07-13	CAJSOA01
GCA_909128925.1	PICSAR15 - Combined SPAdes assembly - April 2021	Mycobacterium avium subsp. paratuberculosis					14-10941_1		Annotation submitted by INRA Tours	Contig	2021-07-14	CAJSNY01
GCA_909129495.1	PICSAR48 - Combined SPAdes assembly - April 2021	Mycobacterium avium subsp. paratuberculosis					14-13388_1		Annotation submitted by INRA Tours	Contig	2021-07-14	CAJSQG01
GCA_909129025.1	PICSAR181 - Combined SPAdes assembly - April 2021	Mycobacterium avium subsp. paratuberculosis					17-1863_1		Annotation submitted by INRA Tours	Contig	2021-07-14	CAJSOI01
GCA_909129395.1	PICSAR25 - Combined SPAdes assembly - April 2021	Mycobacterium avium subsp. paratuberculosis					14-13227_1		Annotation submitted by INRA Tours	Contig	2021-07-14	CAJSPM01
GCA_909129735.1	PICSAR71 - Combined SPAdes assembly - April 2021	Mycobacterium avium subsp. paratuberculosis					15-10782_3		Annotation submitted by INRA Tours	Contig	2021-07-14	CAJSQX01
GCA_909129875.1	PICSAR39 - Combined SPAdes assembly - April 2021	Mycobacterium avium subsp. paratuberculosis					14-17202_5		Annotation submitted by INRA Tours	Contig	2021-07-14	CAJSRN01
GCA_909129055.1	PICSAR18 - Combined SPAdes assembly - April 2021	Mycobacterium avium subsp. paratuberculosis					14-11449_7		Annotation submitted by INRA Tours	Contig	2021-07-14	CAJSOM01
GCA_909129955.1	PICSAR35 - Combined SPAdes assembly - April 2021	Mycobacterium avium subsp. paratuberculosis					14-17202_1		Annotation submitted by INRA Tours	Contig	2021-07-14	CAJSRV01
GCA_909129895.1	PICSAR97 - Combined SPAdes assembly - April 2021	Mycobacterium avium subsp. paratuberculosis					15-19180_1		Annotation submitted by INRA Tours	Contig	2021-07-14	CAJSRP01
GCA_909129305.1	PICSAR235 - Combined SPAdes assembly - April 2021	Mycobacterium avium subsp. paratuberculosis					17-5513_1		Annotation submitted by INRA Tours	Contig	2021-07-14	CAJSPQ01
GCA_909129575.1	PICSAR5 - Combined SPAdes assembly - April 2021	Mycobacterium avium subsp. paratuberculosis					14-10155_7		Annotation submitted by INRA Tours	Contig	2021-07-14	CAJSQJ01
GCA_909128845.1	PICSAR14 - Combined SPAdes assembly - April 2021	Mycobacterium avium subsp. paratuberculosis					14-10600_6		Annotation submitted by INRA Tours	Contig	2021-07-14	CAJSNP01
GCA_909129585.1	PICSAR55 - Combined SPAdes assembly - April 2021	Mycobacterium avium subsp. paratuberculosis					15-3680_1		Annotation submitted by INRA Tours	Contig	2021-07-14	CAJSQK01
GCA_909129885.1	PICSAR138 - Combined SPAdes assembly - April 2021	Mycobacterium avium subsp. paratuberculosis					16-5400_3		Annotation submitted by INRA Tours	Contig	2021-07-14	CAJSRO01
GCA_909129695.1	PICSAR7 - Combined SPAdes assembly - April 2021	Mycobacterium avium subsp. paratuberculosis					14-10598_1		Annotation submitted by INRA Tours	Contig	2021-07-14	CAJSQV01
GCA_909128705.1	PICSAR10 - Combined SPAdes assembly - April 2021	Mycobacterium avium subsp. paratuberculosis					14-10596_4		Annotation submitted by INRA Tours	Contig	2021-07-14	CAJSMR01
GCA_909129465.1	PICSAR26 - Combined SPAdes assembly - April 2021	Mycobacterium avium subsp. paratuberculosis					14-14080_1		Annotation submitted by INRA Tours	Contig	2021-07-14	CAJSPY01
GCA_909129685.1	PICSAR65 - Combined SPAdes assembly - April 2021	Mycobacterium avium subsp. paratuberculosis					15-9147_1		Annotation submitted by INRA Tours	Contig	2021-07-14	CAJSQU01
GCA_909128975.1	PICSAR164 - Combined SPAdes assembly - April 2021	Mycobacterium avium subsp. paratuberculosis					16-8870_3		Annotation submitted by INRA Tours	Contig	2021-07-14	CAJSOC01
GCA_000330785.1	ASM33078v1	Mycobacterium avium subsp. paratuberculosis S5		S5					Annotation submitted by Institute of Microbial Technology(IMTECH), Chandigarh, India	Contig	2013-01-02	ANPD01
GCA_000240345.2	ASM24034v2	Mycobacterium avium subsp. paratuberculosis JQ5		JQ5						Contig	2011-12-29	AHAZ01
GCA_000240365.2	ASM24036v2	Mycobacterium avium subsp. paratuberculosis JQ6		JQ6						Contig	2011-12-29	AHBA01
GCA_000504725.1	MAP 8281 version 1	Mycobacterium avium subsp. paratuberculosis 08-8281		08-8281					NCBI Prokaryotic Genome Annotation Pipeline (PGAP)	Contig	2013-12-09	AYLX01
GCA_000504785.1	MAP 4404 version 1	Mycobacterium avium subsp. paratuberculosis 10-4404		10-4404					NCBI Prokaryotic Genome Annotation Pipeline (PGAP)	Contig	2013-12-09	AYNR01
GCA_000504845.1	MAP 5864 version 1	Mycobacterium avium subsp. paratuberculosis 10-5864		10-5864					NCBI Prokaryotic Genome Annotation Pipeline (PGAP)	Contig	2013-12-09	AYNV01
GCA_000218115.2	ASM21811v2	Mycobacterium avium subsp. paratuberculosis Pt154		Pt154						Contig	2011-06-13	AFPG01
GCA_000504865.1	MAP 5975 version 1	Mycobacterium avium subsp. paratuberculosis 10-5975		10-5975					NCBI Prokaryotic Genome Annotation Pipeline (PGAP)	Contig	2013-12-09	AYNW01
GCA_000504995.1	MAP 1786 version 1	Mycobacterium avium subsp. paratuberculosis 11-1786		11-1786					NCBI Prokaryotic Genome Annotation Pipeline (PGAP)	Contig	2013-12-09	AYOA01
GCA_000504885.1	MAP 8425 version 1	Mycobacterium avium subsp. paratuberculosis 10-8425		10-8425					NCBI Prokaryotic Genome Annotation Pipeline (PGAP)	Contig	2013-12-09	AYNX01
